# Supplementary material for: Secondary Outcomes of a Front-of-Pack-Labelling Randomised Controlled Experiment in a Representative British Sample: Understanding, Ranking Speed and Perceptions
Source: Nutrients. 2022 May 24;14(11):2188. doi: 10.3390/nu14112188 (PMC9182518; doi:10.3390/nu14112188)
Supplement: Supplementary file 1 [file nutrients-14-02188-s001.zip]

Archive with 1 entries (1 files):
- nutrients-1722426-supplementary.pdf
